# Supplementary material for: Distinct cervical microbiome and metabolite profiles before and after menopause: implications for cervical cancer progression
Source: Front Cell Infect Microbiol. 2025 Jul 16;15:1589277. doi: 10.3389/fcimb.2025.1589277 (PMC12307382; doi:10.3389/fcimb.2025.1589277)
Supplement: Supplementary file 3 [file DataSheet3.csv]

#NAME	Disease	HPV	Age	Eotaxin	RANTES	MCP-1	IL-6	G-CSF	IL-8	miR-126-3p	miR-451a	miR-144-3p	miR-20b-5p	miR-155-5p
Sc0898	G1 N	Negative	30s	0.003011031	0.142754469	1.348679768	1.519044309	2.53761259	286.5652229	0.267529972	0.031242834	0.096989189	0.340304901	0.297264168
Sc0900	G1 N	Negative	30s	0.15724297	0.125846436	0.752515047	21.37933203	5.322069934	254.1416674	1.024169098	0.048272878	0.006265165	0.475117034	0.328270783
Sc0904	G1 N	Negative	30s	0.01231014	0.170294905	7.800991757	6.084265906	3.981340805	348.076146	0.94977039	0.844457599	0.342288566	0.645226495	1.409574934
Sc0911	G1 N	Negative	30s	2.038624663	0.895710002	89.18120082	21.02004939	12.6187949	463.5257458	1.921875904	174.1248007	27.31187595	2.335034855	0.67643387
Sc0913	G1 N	Negative	30s	0.005118359	0.299572546	1.624492163	20.93952413	3.086332068	54.24592057	0.579302756	3.369467572	1.498257666	0.931212504	0.109026548
Sc0925	G1 N	Negative	40s	0.001579949	0.042546658	0.177541854	1.335343606	1.715510184	172.4754943	1.33897306	4.408847701	4.603262632	2.039536513	1.384063776
Sc0927	G1 N	Negative	30s	0.001683698	0.139412246	2.090460702	8.001506417	3.993990518	1595.660887	1.742154031	1.435120513	0.977623931	1.790382805	0.861777143
Sc0929	G1 N	Negative	30s	0.259658386	0.683245695	11.58592143	93.26969497	20.15351423	487.7048247	3.120823321	0.823010015	2.07093677	2.981338289	0.874967411
Sc0931	G1 N	Negative	30s	0.004852075	0.177212334	1.440457909	17.40032986	2.482215265	28.54698856	3.121116987	0.566599856	1.151925772	2.554764547	3.437976707
Sc0935	G1 N	Negative	40s	0.010203763	0.08735726	3.437512679	1.315950669	1.301249242	18.50005413	4.181645998	332.9498642	82.58175971	0.906231369	0.863754758
Sc0938	G1 N	Negative	30s	0	0.014602373	0.231417851	0	0.074937308	113.6375621	0.441669598	0.431605047	0.071826885	0.867429153	0.286496062
Sc0942	G1 N	Negative	30s	0	0.388602618	3.710897595	3.0605119	2.912373389	1669.197619	0.51027582	1.042484831	1.025013212	0.539978206	0.210046656
Sc0943	G1 N	Negative	30s	0.031022139	0.06457565	1.689986078	8.262173805	2.000337194	38.99141313	0.290823637	0.084033311	1.149472742	0.364036833	0.397543119
Sc0946	G1 N	Negative	30s	0.011758606	0.670305463	8.296747984	120.9344106	6.02909514	491.9995329	2.137857487	0.38442029	1.393254203	1.570429943	0.964747624
Sc0982	G1 N	Negative	20s	0	0.095408018	1.444461151	2.298424598	0.922013894	199.1777171	7.237925129	156.7259638	69.28023918	1.557177696	1.233817483
Sc1002	G1 N	Negative	30s	0	1.024980781	5.434139392	40.76914592	20.5966619	775.307848	0.187551725	0.02708768	0.012835969	0.441433748	0.090742879
Sc1005	G1 N	Negative	40s	0.002888316	0.030878925	3.218974783	0	0.179138861	0	0.055083219	1.171401293	0.996275054	0.484669797	0.11079741
Sc1035	G1 N	Negative	40s	0	0.058507317	2.185242759	0.560035685	1.293448656	45.51529166	1.314826951	3.55440393	0.983770198	1.43803355	1.427457589
Sc1090	G1 N	Negative	30s	0.006306513	0.038804635	1.826443747	0.715458024	1.909774134	84.69590153	0.720989672	1.186681201	0.346186051	1.509927495	2.643791988
Sc1136	G1 N	Negative	20s	0	0.087485872	1.592925586	17.95799259	6.318595125	363.2446291	4.463603635	6.887574452	2.232546461	3.023424369	9.559422564
Sc1212	G1 N	Negative	40s	0.007783723	0.159215829	3.318049353	0.270705819	0.700362531	14.83265791	0.103315918	1.070829684	0.237983485	0.197969136	0.582856895
Sc0558	G2 CIN1	others	20s	0.000216051	0.01418427	2.569186379	0.672508746	1.706983541	35.88015455	1.005844777	0.074110763	3.186711701	1.59644028	1.768352177
Sc0658	G2 CIN1	31,33,45,52,58	40s	0.049309324	0.090766358	1.717727574	6.024007204	2.757799486	297.8220153	0.407890747	0.414872919	0.77262379	0.459179483	2.680018754
Sc0660	G2 CIN1	others	20s	0.003845677	0.396496542	1.99065139	11.09863417	4.090936383	187.1723205	9.207563452	12.76908409	7.450094657	3.0074262	5.612286052
Sc0669	G2 CIN1	16,18	40s	0.023195884	0.584489651	0.322545048	4.084013174	1.930620342	374.0276472	80.6609747	945.9785373	571.5616289	7.581768127	4.086138435
Sc0680	G2 CIN1	31,33,45,52,58	20s	0.005383543	0.078619311	0.616339767	9.177708687	0.532278925	571.4848544	3.140037273	0.696642498	0.274390798	4.443136874	3.764982597
Sc0708	G2 CIN1	others	20s	0.048854858	0.071619499	2.869029124	14.0513028	4.395923148	159.9162076	0.387589108	2.436374891	1.434967195	0.425464402	0.390676741
Sc0729	G2 CIN1	31,33,45,52,58	20s	0.148925544	0.461932691	2.042751544	6.300898595	5.709014316	749.1914254	3.919965438	120.1529818	24.25442808	1.152099114	1.966725095
Sc0787	G2 CIN1	31,33,45,52,58	30s	0.003734695	0.014508932	3.75312855	1.79998923	2.112893453	188.0875998	0.675047971	0.841753162	0.238376142	0.829299907	2.212893538
Sc0788	G2 CIN1	others	30s	0.022488119	0.0156825	0.588333881	6.895504828	2.911218791	97.09238668	1.517488343	5.514895854	1.145316043	1.589971423	0.676312134
Sc0841	G2 CIN1	31,33,45,52,58	40s	0.023662838	0.210428517	0.123493007	17.29263037	1.851181494	1356.021519	2.302289785	9.189552707	3.725475966	1.646592244	9.298758251
Sc0855	G2 CIN1	31,33,45,52,58	40s	0.001955785	0.11699697	0.756776597	9.487725783	5.457844959	391.1519878	2.369216328	1.000217077	2.45930856	1.489630828	5.333931949
Sc0959	G2 CIN1	31,33,45,52,58	20s	0	0.105051574	0.458369494	5.025405974	2.314678158	68.94158376	0.232820288	0.048591975	0.035017497	0.570658051	0.311014163
Sc1143	G2 CIN1	31,33,45,52,58	40s	0.03758949	0.810484887	0.510538424	8.855715298	2.245603431	300.4996307	63.30572075	1912.775668	648.8923042	7.955271261	4.806085576
Sc1193	G2 CIN1	16,18	40s	0.220340873	0.092317807	4.664838733	3.217291898	2.829725414	67.13653535	0.253982416	0.234271326	0.257797298	0.282832013	3.242421908
Sc1206	G2 CIN1	31,33,45,52,58	30s	0.010763061	0.514561013	1.738550132	8.276700769	2.352407886	101.5347206	19.24774929	303.8564632	81.28778295	4.113558234	28.08220417
Sc1241	G2 CIN1	others	20s	0.008964908	0.007464409	0.744083976	7.777361878	3.182035546	1045.927308	2.574386741	3.80453206	1.495978295	1.20286674	4.229621413
Sc0547	G3 CIN2	16,18	30s	0	0.038265183	1.975222414	0.506860812	0.805457783	217.2682137	10.71134828	59.30543381	99.09449482	1.717929205	3.915640662
Sc0554	G3 CIN2	16,18	30s	0	0.12942327	0.210891549	8.808783279	8.120698927	210.250215	1.856590555	0.312601887	1.007338113	3.11455076	1.985424451
Sc0556	G3 CIN2	16,18	20s	0.013221538	0.057263459	0.340157952	5.802622109	2.709713976	117.2884348	1.524161136	3.804368884	3.878081857	2.863866684	0.522235725
Sc0568	G3 CIN2	16,18	40s	0	0.177503318	1.218547195	3.217065703	2.848978147	689.0006251	1.285288461	0.11215341	0.919900996	3.21942733	1.498869315
Sc0570	G3 CIN2	31,33,45,52,58	40s	0	0.262428194	0.461269054	6.83193952	4.030250743	818.3607754	3.216700094	1.935656749	3.99504639	8.10731015	4.179763524
Sc0576	G3 CIN2	31,33,45,52,58	30s	0	0.002830632	1.07792912	1.804508455	1.20837187	95.66881695	3.545824628	0.80195261	1.229602076	7.948554859	2.579039492
Sc0595	G3 CIN2	31,33,45,52,58	30s	0.015152185	0.790114764	3.871470191	9.715466995	7.54447089	296.578492	114.1735125	3175.440212	1718.46411	20.88823351	25.40360689
Sc0600	G3 CIN2	others	40s	0.020196321	0.039768099	3.145701706	0.5004466	3.92145366	32.99117576	0.452926132	0.789805539	1.767016493	0.911951867	0.470276685
Sc0605	G3 CIN2	16,18	20s	0	0.094188955	0.264852183	0.810297078	0.84319284	64.02425164	3.732127915	168.6436447	52.36718885	1.651656682	1.513982312
Sc0610	G3 CIN2	16,18	30s	0.053610965	0.904421197	0.522061804	1.684909142	3.637544375	200.0414237	7.975293895	236.6611184	62.35991281	0.864943671	0.194007642
Sc0612	G3 CIN2	31,33,45,52,58	30s	0	0	2.637202071	0.012636165	0.792175968	5.154929896	0.127027625	0.030498168	0.031787547	0.420367513	0.20086974
Sc0615	G3 CIN2	31,33,45,52,58	20s	0	0.172489182	17.56150245	2.078388014	2.345820356	26.22150247	0.348216853	1.033996743	5.36254837	0.964993637	1.407867297
Sc0620	G3 CIN2	others	30s	0	0.210951635	0.240548431	1.840635212	2.23555159	195.5928761	4.868746662	64.33860014	51.23427092	4.62644274	2.824669714
Sc0621	G3 CIN2	16,18	30s	0.212792187	0.537613439	1.378515718	5.002678608	6.737000338	411.5770469	15.29819921	308.3632742	152.3749836	5.642331129	5.547585681
Sc0622	G3 CIN2	31,33,45,52,58	30s	0	0.135092289	3.945459117	10.78501709	3.36844147	115.0435813	4.313603087	142.096444	38.72821909	2.025530537	0.610430923
Sc0624	G3 CIN2	others	40s	0	0.115530333	8.308731279	2.816295611	1.359632051	90.59787173	17.67921956	156.4101028	77.27514257	2.136230889	4.169277023
Sc0632	G3 CIN2	others	20s	0	0.070194785	0.199284435	1.775509361	4.563134629	77.37891676	4.785564734	1.315665183	0.827043149	4.642045248	11.65493873
Sc0633	G3 CIN2	31,33,45,52,58	30s	0.006996362	0.01356532	1.207660064	1.698234934	1.792471459	148.0511634	9.211476569	108.5378286	9.193162587	1.141177601	10.93302483
Sc0634	G3 CIN2	16,18	30s	0	0.024909406	2.889090595	3.191963697	1.952846121	61.77189709	0.735471802	36.4784656	8.18172902	0.22779616	0.986822014
Sc0673	G3 CIN2	31,33,45,52,58	30s	0.054086116	0.83971957	5.465581329	5.496829134	3.837020695	267.5342758	3.732766291	134.1227251	30.2443344	1.706879941	1.47263138
Sc0675	G3 CIN2	others	30s	0.053645477	0.196359614	7.099107294	23.17835666	3.799131116	912.438137	2.511698741	60.5959783	16.32928544	4.405204015	5.391875058
Sc0678	G3 CIN2	16,18	40s	0.542229024	0.257136625	2.584854583	5.651286369	3.329397259	259.1411528	1.966697994	8.754101681	5.194728163	1.447414205	0.692189721
Sc0679	G3 CIN2	16,18	30s	0.032168329	0.223955584	0.29882931	12.00779501	3.722799324	258.6865916	7.375787973	3.525800613	3.27351254	5.640982985	4.917677163
Sc0682	G3 CIN2	others	40s	0.010184381	0.070757235	0.635719428	1.123729559	1.946197558	114.6254479	1.89030782	54.11763512	10.19722719	0.733987849	0.617862536
Sc0704	G3 CIN2	16,18	30s	0	2.059682929	10.5593773	4.968210172	1.135620443	1386.290363	1.744402465	2.794803092	2.334289111	1.693373052	5.171310953
Sc0705	G3 CIN2	31,33,45,52,58	40s	0.010182096	0.095257385	0.417103264	3.91911064	1.763876795	275.7405081	2.655724854	1.121794093	2.020572343	3.602545334	4.643878059
Sc0714	G3 CIN2	31,33,45,52,58	30s	0.113854159	1.952151104	11.67361189	22.72829294	3.920536597	572.5543039	17.5624253	592.8679064	279.1573063	4.94576978	13.06300929
Sc0717	G3 CIN2	16,18	20s	0	0.733600801	3.02142387	3.006289667	2.078219217	366.2885156	19.12378497	733.3694666	327.5086057	3.987016526	4.280071269
Sc0720	G3 CIN2	31,33,45,52,58	30s	0.012044773	2.077997262	1.428426819	4.445618961	4.058307005	134.5615386	186.6338592	5970.059693	4909.921542	18.4616339	3.766820869
Sc0721	G3 CIN2	31,33,45,52,58	30s	0.17294195	0.448303096	4.943177753	3.012150503	3.351033855	309.0036491	1.022769422	0.423610467	0.157907791	1.522303309	3.579105548
Sc0733	G3 CIN2	31,33,45,52,58	40s	0.024119951	0.104054509	1.056178489	4.497996135	6.71465329	74.15930167	1.467422116	13.53884855	8.579397023	2.131953298	4.199794438
Sc0738	G3 CIN2	16,18	40s	0.08785714	0.077131226	0.968990063	0.789262824	3.262613287	46.10860748	0.610421078	1.122805777	1.097654109	0.154663384	0.298592288
Sc0746	G3 CIN2	others	30s	0.089203022	2.191453295	3.508349209	34.02587156	5.310458053	449.8439527	33.88143171	2097.954453	523.3802795	5.206640638	4.518493151
Sc0753	G3 CIN2	31,33,45,52,58	30s	0.005575717	0.081138369	1.514286151	0.485677777	1.601522801	17.02469184	0.446137611	4.06298177	0.657390724	0.753037484	0.711561715
Sc0756	G3 CIN2	16,18	40s	0.032706495	0.136068833	1.176945114	24.96271025	4.266959176	158.0467981	4.56569325	2.482975698	3.130376654	4.977531118	3.944066227
Sc0783	G3 CIN2	others	40s	0.035707069	1.734282949	1.157506197	2.001803983	0.264951522	2034.717502	7.64366041	101.3253881	72.5882689	2.106920072	2.89577567
Sc0790	G3 CIN2	16,18	20s	0	0.034019318	0.077487745	5.232511234	2.100282496	937.7954221	2.743785944	2.416678639	1.960259642	1.729626264	2.1838727
Sc0807	G3 CIN2	16,18	40s	0.087866055	0.34583818	8.940670678	3.202336147	3.691490596	86.71674941	3.828138254	133.029707	54.8235086	1.362026087	1.036187486
Sc0810	G3 CIN2	31,33,45,52,58	40s	0.056375251	0.060749378	4.421580546	6.441329713	4.546818867	44.81063922	1.709084448	25.39251505	8.115185123	1.436413468	4.041399373
Sc0817	G3 CIN2	31,33,45,52,58	30s	0.016024495	0.435764529	0.566076046	4.520742277	5.551422625	334.7168354	0.379705009	2.255929748	1.043982303	1.533560237	1.129707728
Sc0828	G3 CIN2	16,18	40s	0.104609502	0.413923105	6.380200072	5.141641417	0.426277218	357.6291621	15.32586592	419.4675481	92.76572839	3.535640487	4.542662306
Sc0829	G3 CIN2	31,33,45,52,58	20s	0	0	0.430730235	0.370331055	0.454786117	21.88918666	0.13988311	0.029650626	0.17336343	0.331271635	0.195066298
Sc0836	G3 CIN2	16,18	40s	0.035902738	0.248047904	0.936077777	4.66954463	2.964341142	171.7552746	1.412415133	10.66773429	3.753493555	0.699389521	2.56289925
Sc0839	G3 CIN2	31,33,45,52,58	30s	0.032839213	0.161362185	0.34006569	1.119919725	1.498607832	68.92165418	2.330821759	20.19853694	20.51934118	0.498369984	0.853618125
Sc0842	G3 CIN2	31,33,45,52,58	40s	0.017036036	0.026575964	2.589365397	6.916933171	4.025643921	92.78415872	1.710569159	0.556956146	0.139210241	0.664412138	0.92707311
Sc0844	G3 CIN2	31,33,45,52,58	30s	0	0.155989557	0.474665186	4.990325216	1.828318074	256.0195277	2.096999016	3.467113081	1.108855217	0.988527212	1.71636321
Sc0878	G3 CIN2	16,18	30s	0.01375253	0.026828553	1.29435772	5.548193509	2.45205773	160.1476557	1.293784366	1.014540453	0.799888051	0.688504069	0.99816438
Sc0884	G3 CIN2	31,33,45,52,58	20s	0	0.250732077	0.864238091	8.439847324	2.956493353	389.029625	1.483256581	0.259742931	0.890616661	2.004662106	12.98217068
Sc0889	G3 CIN2	31,33,45,52,58	40s	0.004441004	0.007892206	0.402804961	1.351660346	1.923033033	150.8822442	2.22549257	17.44097625	5.666066389	1.394743265	2.017872605
Sc0907	G3 CIN2	31,33,45,52,58	30s	0.018689566	0.087576612	0.532337759	3.946689846	1.699319921	1747.785914	3.893357124	0.762154766	0.828905193	1.463328917	1.520379724
Sc0921	G3 CIN2	others	30s	0	0.143044551	3.713489411	4.748702818	1.995340355	425.0485027	0.562581175	5.398667599	0.780905298	0.463453206	0.25174929
Sc0922	G3 CIN2	others	30s	0.00494851	0.154278855	0.685726025	5.049194244	3.428004583	364.376993	0.972334377	0.341095976	0.310990286	1.389930586	0.705197074
Sc0933	G3 CIN2	31,33,45,52,58	30s	0.011381941	0.265162386	3.131147121	5.014701395	5.346050719	250.1779085	3.030067503	0.552775332	2.023952253	2.950546787	3.097288385
Sc1072	G3 CIN2	31,33,45,52,58	40s	0.010950631	0.160578647	0.774730405	5.038731975	1.912589193	179.3493928	2.271332613	21.91656554	9.263936234	1.958602975	7.6937083
Sc1120	G3 CIN2	31,33,45,52,58	30s	0.00291456	0.006030246	1.604880312	0.114508246	1.594345077	4.713954914	0.236987853	4.614338151	0.785028871	0.703037786	0.730375748
Sc1154	G3 CIN2	others	30s	0	0.060226848	0.165911783	0.995471693	2.088530073	134.6931094	0.616242061	0.039075086	0.032779139	0.339599819	1.360505788
Sc1168	G3 CIN2	16,18	40s	0.016554384	0.042228467	1.756364358	1.970134085	3.861306361	274.5490067	1.328017078	0.847119372	0.126563483	0.74842734	2.468152928
Sc1202	G3 CIN2	31,33,45,52,58	40s	0	0.032398313	0.023485154	8.016086076	1.446756517	71.83536066	2.176104813	3.685270492	0.614223513	1.542820275	6.733714967
Sc1235	G3 CIN2	31,33,45,52,58	20s	0.02173677	0.378393255	15.54775821	49.147479	16.28484907	768.2290833	3.571444923	10.74824782	1.741720363	2.967080001	13.97835004
Sc0541	G4 CIN2	31,33,45,52,58	70,80s	0.044349109	4.313770013	26.56194591	2.850939913	0.480657336	915.7658504	7.03853869	53.5483101	131.5099143	9.016501966	22.47162718
Sc0562	G4 CIN2	31,33,45,52,58	50s	0.009092907	0.025452591	12.94919335	0.187493562	0.033713347	35.8551321	0.629274521	17.17769602	11.6223448	0.860848243	0.301883997
Sc0599	G4 CIN2	others	50s	0.103562293	1.12598854	4.044257124	23.54932636	0.524995247	1047.754853	48.54291818	768.240729	1461.883628	16.35257397	6.327205496
Sc0617	G4 CIN2	31,33,45,52,58	50s	0.029829667	0.382239405	0.680335104	2.870073527	0.873062963	603.9673032	1.687849693	2.516335245	1.270019154	1.993587372	0.599801596
Sc0623	G4 CIN2	others	50s	0.015999064	0.02024622	0.171254708	6.420746301	2.427105995	134.0842908	10.1126762	1.674229312	1.538151124	7.437459129	2.308224127
Sc0742	G4 CIN2	31,33,45,52,58	50s	0.444816081	1.709135398	7.083194807	18.40372388	5.552793846	215.8802247	32.78012462	1625.489635	361.7246879	3.498768804	4.657875555
Sc0861	G4 CIN2	31,33,45,52,58	50s	0.056092002	0.548112616	1.446876096	4.833405713	2.979681185	571.9017262	6.857323975	39.07025838	41.89984511	1.842391404	2.468216389
Sc0864	G4 CIN2	16,18	50s	0.010609859	0.319338614	0.15356898	0.934046885	0.498302898	1236.107857	2.472947195	12.78473757	3.648656297	1.915659745	8.541155022
Sc0987	G4 CIN2	16,18	50s	0.024993526	0.043303428	5.975469041	6.078528679	1.142832918	292.1437312	2.268484314	4.657731226	1.154636315	1.466483242	0.955262367
Sc1083	G4 CIN2	others	50s	0.013406858	0.313948836	1.691329588	29.54538378	2.725024403	465.7471347	2.386899786	0.09616682	0.445201171	3.147797735	14.17976847
Sc1219	G4 CIN2	31,33,45,52,58	50s	0.009380891	0.037374077	0.022628712	1.010846791	1.125112659	385.8264649	0.38509488	0.229379389	0.073082563	0.564988188	1.042151389
Sc0543	G5 CIN3	16,18	30s	0.002965001	0.158091781	0.162617772	5.0426519	2.359284419	174.7172171	13.5821803	70.59435363	204.5007049	4.2385376	4.149904448
Sc0563	G5 CIN3	16,18	30s	0.018028788	0.218833198	0.497264445	3.646889769	3.982303069	296.6929674	1.922040764	8.864179777	19.08417288	1.745447345	0.749178705
Sc0564	G5 CIN3	16,18	40s	0.015862018	0.101547681	0.594411625	4.906252839	1.948875219	644.8189089	1.254896765	11.14091169	17.85347504	9.691205165	2.273714783
Sc0569	G5 CIN3	others	30s	0	0.470952344	7.851339396	4.675240092	4.060796922	314.7088467	0.866716716	0.806030391	0.840137725	2.347419746	2.485098297
Sc0573	G5 CIN3	16,18	40s	0.013268598	0.189767519	1.286000603	7.506420306	3.700665599	133.1394797	1.005557398	3.293310735	2.822307642	3.270587552	1.627665717
Sc0580	G5 CIN3	31,33,45,52,58	30s	0	0.354983683	1.718370669	2.921713373	1.322468703	135.697278	0.2949027	0.339030892	0.608764129	1.656875081	0.586946199
Sc0606	G5 CIN3	31,33,45,52,58	30s	0.025443236	0.158036158	1.73956901	23.30560524	7.949649954	295.0170554	3.567906192	0.161149475	1.165302495	2.200422538	1.103472784
Sc0626	G5 CIN3	31,33,45,52,58	30s	0.020612595	0.017737326	2.186233406	1.326607991	1.60517395	17.36001229	0.723302069	1.298141269	0.57944294	0.543204029	1.415338815
Sc0643	G5 CIN3	16,18	30s	0	0.319259534	1.299630141	6.702501116	6.036152274	361.7707475	4.483624424	6.887061888	5.378126747	4.183482312	4.325898199
Sc0648	G5 CIN3	16,18	40s	0.009195536	0.078500449	0.131482061	4.356121765	3.407625124	361.4546629	1.223169581	4.61149055	3.472495334	1.888462107	1.289497501
Sc0654	G5 CIN3	16,18	40s	0.060235208	0.710419148	3.885616611	10.49115418	2.421637251	467.1700926	5.360862693	0.551246269	1.611485833	4.642116036	18.06145689
Sc0657	G5 CIN3	16,18	30s	0.015808117	0.895009998	25.92603744	26.70408537	1.329529502	467.1227716	11.49665839	130.8557393	59.04358866	5.253903074	43.23132678
Sc0662	G5 CIN3	16,18	20s	0	0.278118619	1.39412234	1.027654742	5.096319672	305.4556362	1.374895704	0.100615878	0.215797268	1.924593265	2.556625807
Sc0663	G5 CIN3	31,33,45,52,58	30s	0.000728653	0.008468991	3.941179885	3.602871165	1.189591889	97.49550643	0.959578464	0.061632917	0.016514671	0.481075451	2.516333912
Sc0664	G5 CIN3	31,33,45,52,58	30s	0	4.594200221	2.904566484	7.409794885	6.648340511	445.3863349	97.35827383	3033.138985	877.4995077	8.063572113	25.01646159
Sc0670	G5 CIN3	16,18	40s	0.035796251	0.047801816	0.54203501	8.233574212	2.771338977	192.1129675	1.339547681	0.198824044	0.126489519	1.038372323	0.362159023
Sc0672	G5 CIN3	31,33,45,52,58	30s	0.047350456	0.816608888	3.697613228	12.76068516	12.92389843	300.9090234	8.158362909	315.4105029	52.85274531	4.579077826	7.464174524
Sc0689	G5 CIN3	31,33,45,52,58	40s	0.107298947	0.026381618	1.098078088	0.841844551	3.297795783	96.19378693	5.074705793	68.71651144	9.355187091	3.929126414	1.987972746
Sc0699	G5 CIN3	31,33,45,52,58	30s	0.005689321	0.36253043	2.25146564	8.633738438	4.711248862	420.1627106	20.76334078	1003.051796	175.2672346	6.013573641	2.921270379
Sc0706	G5 CIN3	31,33,45,52,58	30s	0.012778249	0.122195827	0.415838938	2.48876675	1.904599015	286.4417134	1.661445747	0.477768417	0.175449228	1.009624682	1.459310332
Sc0712	G5 CIN3	16,18	20s	0.005420479	0.280129007	2.747893863	8.964971251	3.991511119	219.3380333	1.214643072	17.10579371	2.911585038	2.906773855	1.827019614
Sc0719	G5 CIN3	31,33,45,52,58	30s	0.074046834	0.241477875	1.029323725	3.648325355	2.166522005	107.5507684	29.97674191	989.1746047	540.160377	9.719173165	5.85176036
Sc0730	G5 CIN3	31,33,45,52,58	30s	0.005470153	0.02551737	1.449841776	3.481087788	1.569950308	41.69024049	0.916763928	2.129915051	0.766322466	2.998740299	1.820568055
Sc0752	G5 CIN3	16,18	30s	0.0054629	0.135182768	0.813413113	33.62291228	3.003303554	678.7777467	4.311034727	2.219324906	1.419909525	3.32059917	2.491695156
Sc0754	G5 CIN3	others	30s	0.035095187	0.237728838	0.635337711	3.110218138	3.163394694	238.6976139	2.150016057	70.61993761	44.4284454	2.138157807	1.295574029
Sc0760	G5 CIN3	31,33,45,52,58	30s	0.001981127	0.080799798	0.298166602	13.73198036	4.66686015	190.697828	2.20695878	0.211581866	0.381373236	1.476431666	2.27317118
Sc0766	G5 CIN3	31,33,45,52,58	30s	0.039426996	1.674501161	0.326600543	3.794146754	5.291585459	172.3154634	13.00983432	239.6185672	133.6985961	3.294083408	3.682697654
Sc0774	G5 CIN3	31,33,45,52,58	40s	0.05129538	0.20282977	0.296967854	1.196749432	1.562916793	119.0275848	2.864232159	21.96204727	21.93491569	0.870427073	0.44284628
Sc0794	G5 CIN3	16,18	30s	0	0.009734336	0.870419404	0.622568253	0.963188945	22.09867803	0.997890682	2.785322521	0.58444858	1.084327143	0.613752651
Sc0798	G5 CIN3	31,33,45,52,58	30s	0.009167672	0.03201678	2.648266188	1.296622516	4.35707115	108.2184059	2.617527028	3.183426911	2.092429124	2.495199788	2.033825963
Sc0809	G5 CIN3	16,18	40s	0.042933656	0.135189349	3.515806551	12.13333846	4.804729171	157.2746881	6.42434751	209.015213	39.83496096	3.968659629	15.89578584
Sc0823	G5 CIN3	16,18	30s	0.029183169	0.1943289	0.826270192	24.22282925	5.478317512	643.2495489	1.533442355	2.098535896	1.298410666	1.858371373	3.585913803
Sc0825	G5 CIN3	16,18	40s	0.019085627	0.268255007	1.495229086	18.62426907	9.411464157	368.6876229	1.16497596	10.2125334	9.712566058	1.775482432	1.49789494
Sc0826	G5 CIN3	31,33,45,52,58	40s	0.029471772	0.122515899	5.384856258	2.920847307	4.462082691	189.8844466	3.037968022	2.492168114	0.835065927	7.238127822	4.446476055
Sc0831	G5 CIN3	31,33,45,52,58	30s	0	0.163336379	9.877833877	3.062774921	2.468058202	147.4672377	1.212900063	14.42833471	3.347414034	1.953428006	3.121612962
Sc0832	G5 CIN3	16,18	30s	0.042034846	0.104264314	18.67772265	18.23791428	3.599423982	218.4181653	15.72849182	293.932004	89.07358504	2.183281772	0.070983939
Sc0833	G5 CIN3	others	40s	0.063674486	0.155199845	1.084020147	3.165013319	2.320876844	182.225397	0.554085468	0.067461076	2.170139457	0.524086494	0.747179693
Sc0838	G5 CIN3	31,33,45,52,58	30s	0.151625899	0.669836368	7.931284949	3.7900504	5.820592555	170.4723993	2.44765239	28.95406274	17.53367499	1.200706952	4.221979292
Sc0840	G5 CIN3	31,33,45,52,58	40s	0	0.158475906	0.88003311	3.490526048	2.666779132	242.6743834	1.52403727	0.581722855	0.111857179	1.174149071	2.80818447
Sc0876	G5 CIN3	31,33,45,52,58	30s	0.008241328	0.191049436	0.751028301	10.20341055	2.519199538	210.2042994	4.431099381	1.568135137	1.15952627	3.140201388	11.16986039
Sc0887	G5 CIN3	31,33,45,52,58	20s	0.034320085	0.041414773	1.179402202	2.444146979	1.602466945	176.2829562	2.132875025	15.44235246	6.345163132	1.981941439	3.795679216
Sc0949	G5 CIN3	16,18	30s	0	0.102468112	11.59624664	0.961330896	0.473319627	132.2151051	27.45429247	935.2067173	296.0629062	3.171633728	4.078962753
Sc0986	G5 CIN3	16,18	40s	0	0.05450932	0.266091005	4.113754023	1.881925566	434.5529678	0.844307939	7.51090313	4.591097294	2.274633461	1.140304773
Sc0988	G5 CIN3	16,18	40s	0.121772364	1.580944125	2.314652947	5.585034133	5.527886308	91.6851855	4.996143567	266.4718161	93.39042616	1.333651605	0.102267341
Sc0994	G5 CIN3	16,18	30s	0	0.009418516	0.595069323	0.863159783	1.024094396	25.80392404	1.610884363	30.85790347	6.599404077	1.062643248	2.815240781
Sc1010	G5 CIN3	16,18	30s	0.004891731	0.248718256	2.357298835	7.588299747	2.496929302	641.7355402	0.958602883	0.017624308	0.426693934	0.910057802	0.620534205
Sc1042	G5 CIN3	31,33,45,52,58	30s	0.007096647	0.060229606	2.998846401	2.988690437	3.052507684	341.667662	4.357148954	28.41633602	15.35250594	4.233055298	1.64498897
Sc1053	G5 CIN3	31,33,45,52,58	30s	0	0	0.213812836	0.589505007	0.75641041	112.1874644	2.281733714	1.054386381	0.629821759	3.271009241	1.274692449
Sc1068	G5 CIN3	16,18	30s	0.053443125	7.493290166	2.373882241	5.17175489	2.889106039	243.8107016	227.4734934	11443.63861	2891.845627	25.93575598	2.922994276
Sc1084	G5 CIN3	16,18	20s	0	0.124074582	1.384661564	5.754126961	1.214441763	579.2176156	1.555927696	0.368513547	0.170309047	1.127035708	8.305713614
Sc1092	G5 CIN3	16,18	20s	0.014814395	0.078443426	1.560517831	2.394715207	2.583930422	212.7105442	1.742325319	19.34521933	4.040865681	1.817582891	3.945901826
Sc1118	G5 CIN3	others	30s	0.008504631	0.151629488	1.493025277	26.1426774	3.543565147	1316.493121	5.398298412	8.973855763	4.119683833	3.462148608	67.04701871
Sc1188	G5 CIN3	31,33,45,52,58	20s	0.000247825	0.17265286	2.021832346	2.80824984	1.595332048	71.16473319	2.191855413	8.792490415	4.323839638	0.923680192	7.430096346
Sc1222	G5 CIN3	others	40s	0	0.04056444	1.030393558	10.05176917	2.958182457	155.8919224	0.44275961	0.066201828	0.355620217	0.368055327	1.85054439
Sc1251	G5 CIN3	16,18	40s	0.00611947	0.044867753	0.756321795	3.816900471	2.891647359	491.7778614	3.390097733	8.855597552	2.815774747	3.861514972	11.2133557
Sc1256	G5 CIN3	31,33,45,52,58	30s	0.001596205	0.062086282	1.15055158	3.838318675	1.719843731	55.65471556	12.7030908	311.1015553	151.9759771	3.316092549	10.31919032
Sc1265	G5 CIN3	31,33,45,52,58	30s	0	0.034118776	0.185465764	2.206601757	3.93104767	129.9613477	0.579272358	0.307267438	0.408884742	1.092742323	4.76742376
Sc1266	G5 CIN3	31,33,45,52,58	30s	0.05267591	4.174069447	0.450681398	6.080748594	4.248065969	122.5871792	113.8304271	4946.96604	1014.091861	8.632677891	6.93702252
Sc0560	G6 CIN3	16,18	50s	0.087989125	1.01661773	0.316408385	0.728217013	2.498451353	181.8910079	16.65731464	170.5242541	350.8363095	4.015199956	1.040029193
Sc0572	G6 CIN3	31,33,45,52,58	60s	0.04139824	0.41062983	0.435042213	2.244799514	0.654885133	1298.681612	0.591162305	0.132737176	0.266633786	0.955734687	1.349638474
Sc0598	G6 CIN3	31,33,45,52,58	60s	0.190005716	2.016843841	27.51791925	6.834944286	0.219651151	531.5320618	1.219423863	8.633980841	14.80212096	3.793976086	4.298987636
Sc0614	G6 CIN3	31,33,45,52,58	70,80s	0.017548686	0.354770207	1.092725282	2.7269971	3.677022456	1282.528924	1.881585613	5.584035608	4.251070709	7.40844796	7.241546821
Sc0683	G6 CIN3	16,18	70,80s	0.021978995	0.582651152	9.201248894	3.29825384	0.198163002	159.3363279	0.449191547	0.456986322	0.544352846	3.296320645	9.512663962
Sc0685	G6 CIN3	others	50s	0.055204365	0.263224647	2.995496148	12.93567778	0.613654431	657.8801383	5.338841372	37.20745715	22.26042151	4.374919846	6.691590685
Sc0728	G6 CIN3	16,18	50s	0.11811134	2.368951862	2.244511175	5.044265326	2.498805584	256.1509513	14.62728578	179.0907968	57.21442433	5.507045718	22.71870518
Sc0771	G6 CIN3	16,18	50s	0.013743358	0.220935037	0.421323361	2.655662662	2.50227252	245.9757945	2.221172492	4.1884941	1.938000249	1.691497841	0.936943908
Sc0862	G6 CIN3	others	60s	0.332898985	1.381551296	5.59974431	37.09974784	0.739661743	109.7359357	3.3667257	33.99321456	6.195200636	2.092421625	4.143677656
Sc0867	G6 CIN3	31,33,45,52,58	50s	0.016121054	0.15766186	0.541557165	3.534454458	0.646433618	178.3380751	1.38617623	0.410697164	0.006957448	0.817748768	1.213389124
Sc1104	G6 CIN3	16,18	50s	0	0.199395451	0.519548241	4.559875628	4.458679919	121.3392417	1.161342257	28.32809011	6.388875954	0.48954556	0.858206262
Sc1106	G6 CIN3	16,18	60s	0.061206074	0.214717168	2.288612301	5.858161152	0.596199877	338.6054922	1.855346212	20.58429831	6.92344149	1.147018045	6.768000777
Sc1117	G6 CIN3	31,33,45,52,58	60s	0.255951715	3.834475036	2.39789445	25.49720325	0.430930536	836.0686645	175.665962	7914.552218	1441.267891	29.41874363	23.102936
Sc1205	G6 CIN3	31,33,45,52,58	50s	0.162658253	1.20345743	0.575935326	1.189641291	0.73569517	72.44488281	13.84672595	335.4960292	102.2355307	2.958588748	7.566106962
Sc0566	G7 SCC	16,18	40s	0.055388846	0.831871232	2.873224585	4.272705206	1.099735492	577.1044087	9.826856129	83.79020166	235.5084894	15.100316	7.273924887
Sc0630	G7 SCC	16,18	30s	0.225242753	0.502221601	1.135341324	0.638620047	0.228052754	163.7568897	4.220987141	41.07989649	28.83686161	0.594486863	2.295037446
Sc0637	G7 SCC	16,18	30s	0.315828214	18.91287494	2.48423567	16.3399663	2.364767849	244.7416888	190.9930015	10356.67948	3386.375122	37.77687797	21.74608061
Sc0640	G7 SCC	31,33,45,52,58	40s	0.159518544	10.48797507	10.61705556	32.97525222	3.746864422	369.8810862	226.3566583	6844.555519	5227.794645	38.66500073	4.780479535
Sc0646	G7 SCC	16,18	40s	0.202197046	11.50088284	6.620963841	66.45499545	4.585683514	1230.781447	98.95925936	2757.971368	692.8928099	10.18793253	5.231741398
Sc0671	G7 SCC	16,18	30s	0.271140058	17.71281044	6.290825482	7.115290533	4.675197314	325.05663	23.03616546	378.6470534	182.0002353	5.056447277	4.037679222
Sc0688	G7 SCC	16,18	40s	0.224795169	12.16070294	4.595241286	3.523862764	5.078217861	615.8986526	197.5558057	2476.291849	844.0582503	22.901415	7.352662342
Sc0750	G7 SCC	16,18	40s	0.310429209	19.9805392	3.142123021	4.458284404	0.168652379	52.90807693	1647.589286	74572.68371	36185.35377	276.6403589	51.86938486
Sc0751	G7 SCC	16,18	40s	0.151385615	50.45095046	0.742629762	1.672513696	0.161240439	141.9726265	258.6165754	10366.29792	4771.429218	25.88368886	1.754193903
Sc0759	G7 SCC	16,18	30s	0.095014455	3.859474158	1.232555349	14.24614882	2.650186909	959.2772713	51.86285363	1559.86817	885.8244486	7.459234516	12.23520607
Sc0769	G7 SCC	16,18	30s	0.090188526	0.806643017	0.368844673	5.013655078	2.858172705	491.989415	5.255924071	58.54421206	45.11587483	5.119904269	7.792242523
Sc0778	G7 SCC	31,33,45,52,58	30s	0.307623519	1.498148462	6.32381084	23.05894629	3.072279758	149.4182199	99.54948409	3551.125523	2377.917184	15.18365103	6.254388411
Sc0792	G7 SCC	others	30s	0.058060761	0.785236769	17.86219028	59.70355369	3.696876605	605.4663537	172.3662414	4824.854233	2207.727286	20.64816021	8.832347442
Sc0804	G7 SCC	16,18	30s	0.167397433	21.95659285	2.538485504	9.400743833	0.273107162	310.5745474	950.0174376	23404.06308	12533.39384	81.47311059	30.17083129
Sc0808	G7 SCC	16,18	30s	0.204480323	3.788182692	3.104602111	16.80673249	3.750063884	245.8339354	44.93399513	975.9535274	267.8790146	11.36788402	6.698220821
Sc0813	G7 SCC	31,33,45,52,58	40s	0.104806436	49.09528284	4.068129431	10.37211437	1.518290252	40.31618527	239.7689753	3490.716292	2017.073592	25.01908435	8.381952135
Sc0818	G7 SCC	16,18	30s	0.021403331	0.230903334	2.277301192	3.160825195	1.704350223	275.8023838	6.879239978	32.26819315	18.83922231	5.031365808	11.42033251
Sc0819	G7 SCC	16,18	30s	0.053125793	17.33386469	2.569176059	47.38156518	0.067550456	306.2318697	217.2849866	9783.540228	6504.561135	87.04877469	13.19807281
Sc0851	G7 SCC	16,18	30s	0.071198213	0.194230831	1.748103675	7.96949946	1.479840441	345.3088506	6.667943751	59.46375407	33.9488725	3.137244208	10.57389017
Sc0856	G7 SCC	31,33,45,52,58	40s	0.274401483	3.840332413	34.7494455	23.52787058	4.085405476	487.0820462	573.7685908	12899.43174	3595.250318	51.02023311	8.96668054
Sc0873	G7 SCC	16,18	30s	0.136526059	0.599446842	1.857329281	7.024695828	1.934813692	204.3365058	25.481233	470.8224788	270.6265375	2.268650839	7.321446607
Sc0977	G7 SCC	others	30s	0.025500285	0.156974657	2.105919281	1.689258656	3.393352463	272.7192287	1.568934022	0.653317138	0.973287213	1.132823097	1.052079318
Sc1071	G7 SCC	16,18	40s	0.028680157	1.245676047	2.732106481	12.50713554	1.941305621	37.66109062	105.5549184	3164.397264	1244.790299	14.23787927	7.429244238
Sc1170	G7 SCC	16,18	30s	0.002862798	0.121863767	0.497635088	2.47680625	3.528852077	427.4022951	0.817014025	0.594092766	0.117476376	0.714819994	1.794134122
Sc1179	G7 SCC	16,18	40s	0.278863728	12.07477896	7.045417623	0.922254891	1.021378424	45.09289318	171.9450456	5889.13428	1375.589149	27.07610885	3.467768468
Sc1203	G7 SCC	16,18	40s	0	15.37634735	3.868908612	3.678279528	1.186612192	739.8352623	46.1103624	772.4786596	289.2747236	4.828908861	12.23613892
Sc0551	G8 SCC	31,33,45,52,58	50s	0.749721511	8.65533838	7.072329117	8.563847236	0.808939085	254.7785473	431.2629112	16813.68874	5191.059509	41.32206388	35.70357056
Sc0581	G8 SCC	16,18	50s	0.316585328	33.80830041	6.826476895	12.48596607	0.213066048	169.478564	383.2059586	9407.964438	5331.702272	39.80378128	26.16752213
Sc0604	G8 SCC	31,33,45,52,58	60s	0.348389231	28.58046772	0.498892994	1.045710083	0.01269958	24.52368975	1354.662354	85771.07156	23861.47847	198.8636203	48.20897046
Sc0616	G8 SCC	16,18	60s	0.236747999	1.100395931	8.03989869	9.100356324	0.180788328	333.1836131	36.40030993	1195.238594	316.5997694	12.95757825	47.5124004
Sc0619	G8 SCC	16,18	50s	0.084514823	2.008989679	5.687666134	9.75758254	0.118773769	412.2517251	29.85328805	278.85651	158.0982684	5.467426176	5.795560132
Sc0629	G8 SCC	16,18	60s	0.093208503	0.343977085	0.827993991	13.62027209	1.952375158	879.2733939	320.9034376	9492.636615	4381.898209	36.28018319	6.167264606
Sc0635	G8 SCC	31,33,45,52,58	50s	0.160352662	6.205849857	6.926572147	13.29276829	2.659598958	892.926393	593.8593253	10866.86361	4682.97891	39.30582168	8.846645014
Sc0651	G8 SCC	16,18	70,80s	0.217835106	2.012699918	2.378517405	3.49588377	0.024590855	824.6522578	4.732302949	58.98254389	29.65069992	14.06753195	18.2570292
Sc0652	G8 SCC	16,18	50s	0.353105865	21.97501236	66.50044524	106.8231677	4.329777966	797.0929062	345.5826993	7214.6835	1563.906456	21.00770395	48.13026104
Sc0665	G8 SCC	16,18	60s	0.020369049	16.75714182	0.753807434	3.798205395	0.459413269	453.4287962	365.1031825	3481.810913	1587.185742	26.89675711	3.611367307
Sc0681	G8 SCC	31,33,45,52,58	70,80s	0.097686211	3.578923299	13.77624687	4.053497922	0.054874649	1226.71981	91.00478093	1848.242881	816.0347369	16.16597185	25.10787064
Sc0684	G8 SCC	16,18	50s	0.047377361	3.210457836	1.144385189	2.660541053	0.079568415	189.0640066	372.9608621	6614.510323	2907.826056	78.71768212	11.89864759
Sc0695	G8 SCC	16,18	60s	0.177082824	15.44371439	9.505693694	1.7739737	0.022067747	199.6357977	1553.49344	19758.58677	10650.88917	119.302696	6.557216847
Sc0697	G8 SCC	31,33,45,52,58	60s	0.150952017	3.680402753	3.714985159	11.35248955	0.03129207	118.4183303	72.00451333	1526.269108	964.2802943	12.32060192	9.295912483
Sc0745	G8 SCC	16,18	50s	0.117852505	13.4854484	1.588122368	1.282723141	0.389765291	88.24511485	137.6292862	3159.790935	1573.495138	17.99525431	26.14396008
Sc0782	G8 SCC	31,33,45,52,58	70,80s	0.249018832	0.201513917	9.502545754	5.796937243	4.131418002	390.9626282	0.722033002	0.344477675	1.531318632	2.690893112	2.113521741
Sc0795	G8 SCC	16,18	50s	0.186226481	0.364190585	1.589108771	1.018938925	0.020515281	122.4829476	9.949668327	172.7550581	74.51669357	28.34532362	1.160202661
Sc0797	G8 SCC	16,18	60s	0.306375923	0.167031562	3.81433125	10.52818689	0.522225001	55.29384156	45.199258	431.0366973	139.7390576	8.112469141	52.41341624
Sc0802	G8 SCC	16,18	70,80s	0.022460158	1.479547365	39.00616258	91.36776814	1.832238267	1157.659524	18.29556969	203.5696449	164.7306564	7.857352776	17.3780504
Sc0803	G8 SCC	16,18	50s	0.212631107	15.78328059	17.4460489	13.05664758	0.291818595	872.5389669	172.0642639	3328.820566	2661.759494	16.95974514	10.79324247
Sc0815	G8 SCC	31,33,45,52,58	60s	0.068981287	1.574731651	2.971515527	44.0348413	5.003681367	542.0634316	5.88129124	61.28791165	23.8184026	3.425684613	8.519587907
Sc0843	G8 SCC	16,18	60s	0.251863297	4.460924454	25.21681371	1.540125127	0.107798536	134.7586699	18.84841016	672.784259	1131.237202	1.86466548	14.08666332
Sc0847	G8 SCC	16,18	60s	0.138156036	16.96546264	3.283758333	14.54165711	0.885531227	456.9930204	518.7738447	11627.48245	4274.529028	42.08051148	10.39268611
Sc0850	G8 SCC	31,33,45,52,58	60s	0.074067679	1.12711146	2.450103381	55.09195334	1.452299625	2373.036634	51.31608431	1016.640498	674.4814734	7.250543208	3.953049851
Sc0866	G8 SCC	16,18	60s	0.044823533	1.20596419	2.48750918	8.450083763	1.340784225	760.9771829	3.35663155	20.89070669	8.156860651	4.955743731	8.842894188
Sc0910	G8 SCC	16,18	60s	0.181014222	2.260263781	3.206783705	0.753697196	0.021707447	164.0204076	226.4937899	12054.43065	4208.223186	23.45509738	1.67171378
Sc0956	G8 SCC	16,18	70,80s	0.442053614	26.34739458	2.324094009	0.074004766	0.001872144	20.74987585	780.2519157	28737.92729	4650.888074	75.7356201	4.595868876
Sc0957	G8 SCC	16,18	70,80s	0.193087079	1.888647358	1.999889244	3.271919449	0.550192739	92.256892	122.2889031	3619.76768	1422.622337	13.4428822	14.15887621
Sc0958	G8 SCC	16,18	60s	0.00959039	2.650925025	0.529584816	4.052146857	2.194943667	149.2602551	26.07713888	777.6878512	890.976769	2.114613628	0.266375981
Sc0984	G8 SCC	31,33,45,52,58	70,80s	0.032026701	1.300567082	1.227483882	2.402044887	0.119100042	454.173136	41.4769796	1300.767265	372.8958047	4.973783929	3.563663649
Sc1031	G8 SCC	31,33,45,52,58	70,80s	0.269543031	7.618045944	14.39064084	13.5739375	0.948779064	506.9927342	141.3999877	5903.580081	3105.900734	23.4879205	2.405547335
Sc1064	G8 SCC	16,18	60s	0.3451246	4.217096994	6.66527276	12.36340826	0.389246411	973.162367	83.8193358	2260.427438	802.8154136	12.48562889	1.583750077
Sc1077	G8 SCC	16,18	50s	0	1.359110724	3.508838024	94.59196898	1.758490297	807.449041	36.45088714	1259.181978	337.6955298	5.595231437	1.443059926
Sc1078	G8 SCC	others	50s	0.122464481	1.677909366	150.2530639	27.40077877	1.421241597	292.3035051	57.26187028	1675.401102	393.5940727	8.452747065	33.55398249
Sc1085	G8 SCC	31,33,45,52,58	70,80s	0.005580313	0.232880691	1.785588666	1.602969325	0.121951621	430.6756172	12.24330981	530.4615782	120.5929442	4.782522256	8.211173365
Sc1129	G8 SCC	31,33,45,52,58	50s	0.108838502	0.640334213	61.43312369	9.246791048	0.091400906	379.8378524	19.13819511	770.8583238	144.1125059	3.903698296	10.33594353
Sc1132	G8 SCC	16,18	70,80s	0.538713588	13.87267061	4.583202572	0.70579119	0.013301952	117.5111407	2983.950579	133713.854	49730.50913	341.9447476	30.04769352
Sc1156	G8 SCC	16,18	50s	0.900655094	21.08723863	18.65411369	2.813291823	0.028926048	118.9066021	805.365398	23639.73555	7712.662176	106.2360322	29.81852297
Sc1157	G8 SCC	16,18	60s	1.076827735	0.503590756	3.4094953	6.243015078	0.135921162	79.34395464	42.72186187	1218.631786	434.3175281	8.307176435	25.9960561
Sc1225	G8 SCC	31,33,45,52,58	60s	0.181140418	12.38454582	3.607062431	2.931501177	0.021125256	89.28356462	232.3054342	11835.90777	2173.922192	53.9378278	17.1186641
Sc1244	G8 SCC	31,33,45,52,58	50s	0.014956297	0.544835041	1.3714204	4.457957343	1.07951048	383.6533971	5.414600568	58.17923346	12.80682421	0.778199221	3.912100595
Sc1263	G8 SCC	31,33,45,52,58	50s	0.069490041	19.01114856	6.234271331	2.161366287	1.30423517	341.0027432	485.522478	19568.15674	8171.781491	102.3699347	14.62448021
Sc1269	G8 SCC	31,33,45,52,58	70,80s	0.262716351	6.442941755	3.875750437	2.16161226	0.636938623	175.4607343	357.1397356	17156.14866	2879.85414	36.6282767	10.04243391
Sc0551
Sc0581
Sc0604
Sc0616
Sc0619
Sc0629
Sc0635
Sc0651
Sc0652
Sc0665
Sc0681
Sc0684
Sc0695
Sc0697
Sc0745
Sc0782
Sc0795
Sc0797
Sc0802
Sc0803
Sc0815
Sc0843
Sc0847
Sc0850
Sc0866
Sc0910
Sc0956
Sc0957
Sc0958
Sc0984
Sc1031
Sc1064
Sc1077
Sc1078
Sc1085
Sc1129
Sc1132
Sc1156
Sc1157
Sc1225
Sc1244
Sc1263
Sc1269
