# Supplementary material for: Distinct cervical microbiome and metabolite profiles before and after menopause: implications for cervical cancer progression
Source: Front Cell Infect Microbiol. 2025 Jul 16;15:1589277. doi: 10.3389/fcimb.2025.1589277 (PMC12307382; doi:10.3389/fcimb.2025.1589277)
Supplement: Supplementary file 4 [file DataSheet4.xlsx]

## Sheet: Sheet1
#NAME	Histology	Age
Sc0896	Normal	<50
Sc0898	Normal	<50
Sc0900	Normal	<50
Sc0902	Normal	<50
Sc0903	Normal	<50
Sc0904	Normal	<50
Sc0905	Normal	<50
Sc0911	Normal	<50
Sc0913	Normal	<50
Sc0917	Normal	<50
Sc0925	Normal	<50
Sc0927	Normal	<50
Sc0929	Normal	<50
Sc0930	Normal	<50
Sc0931	Normal	<50
Sc0935	Normal	<50
Sc0938	Normal	<50
Sc0942	Normal	<50
Sc0943	Normal	<50
Sc0946	Normal	<50
Sc0947	Normal	<50
Sc0951	Normal	<50
Sc0952	Normal	<50
Sc0967	Normal	<50
Sc0971	Normal	<50
Sc0972	Normal	<50
Sc0981	Normal	<50
Sc0982	Normal	<50
Sc0993	Normal	<50
Sc1001	Normal	<50
Sc1002	Normal	<50
Sc1005	Normal	<50
Sc1013	Normal	<50
Sc1022	Normal	<50
Sc1035	Normal	<50
Sc1086	Normal	<50
Sc1090	Normal	<50
Sc1094	Normal	<50
Sc1100	Normal	<50
Sc1107	Normal	<50
Sc1128	Normal	<50
Sc1136	Normal	<50
Sc1173	Normal	<50
Sc1186	Normal	<50
Sc1195	Normal	<50
Sc1199	Normal	<50
Sc1212	Normal	<50
Sc1214	Normal	<50
Sc0558	CIN1	<50
Sc0658	CIN1	<50
Sc0660	CIN1	<50
Sc0669	CIN1	<50
Sc0680	CIN1	<50
Sc0708	CIN1	<50
Sc0729	CIN1	<50
Sc0787	CIN1	<50
Sc0788	CIN1	<50
Sc0841	CIN1	<50
Sc0855	CIN1	<50
Sc0932	CIN1	<50
Sc0959	CIN1	<50
Sc1143	CIN1	<50
Sc1193	CIN1	<50
Sc1206	CIN1	<50
Sc1241	CIN1	<50
Sc0542	CIN2	<50
Sc0547	CIN2	<50
Sc0554	CIN2	<50
Sc0556	CIN2	<50
Sc0568	CIN2	<50
Sc0570	CIN2	<50
Sc0576	CIN2	<50
Sc0593	CIN2	<50
Sc0595	CIN2	<50
Sc0597	CIN2	<50
Sc0600	CIN2	<50
Sc0605	CIN2	<50
Sc0610	CIN2	<50
Sc0612	CIN2	<50
Sc0615	CIN2	<50
Sc0620	CIN2	<50
Sc0621	CIN2	<50
Sc0622	CIN2	<50
Sc0624	CIN2	<50
Sc0632	CIN2	<50
Sc0633	CIN2	<50
Sc0634	CIN2	<50
Sc0673	CIN2	<50
Sc0675	CIN2	<50
Sc0678	CIN2	<50
Sc0679	CIN2	<50
Sc0682	CIN2	<50
Sc0704	CIN2	<50
Sc0705	CIN2	<50
Sc0714	CIN2	<50
Sc0717	CIN2	<50
Sc0720	CIN2	<50
Sc0721	CIN2	<50
Sc0723	CIN2	<50
Sc0733	CIN2	<50
Sc0738	CIN2	<50
Sc0746	CIN2	<50
Sc0753	CIN2	<50
Sc0756	CIN2	<50
Sc0783	CIN2	<50
Sc0790	CIN2	<50
Sc0807	CIN2	<50
Sc0810	CIN2	<50
Sc0817	CIN2	<50
Sc0828	CIN2	<50
Sc0829	CIN2	<50
Sc0836	CIN2	<50
Sc0839	CIN2	<50
Sc0842	CIN2	<50
Sc0844	CIN2	<50
Sc0868	CIN2	<50
Sc0878	CIN2	<50
Sc0884	CIN2	<50
Sc0889	CIN2	<50
Sc0893	CIN2	<50
Sc0907	CIN2	<50
Sc0921	CIN2	<50
Sc0922	CIN2	<50
Sc0933	CIN2	<50
Sc1009	CIN2	<50
Sc1070	CIN2	<50
Sc1072	CIN2	<50
Sc1120	CIN2	<50
Sc1154	CIN2	<50
Sc1168	CIN2	<50
Sc1202	CIN2	<50
Sc1224	CIN2	<50
Sc1235	CIN2	<50
Sc0541	CIN2	50-80
Sc0562	CIN2	50-80
Sc0599	CIN2	50-80
Sc0617	CIN2	50-80
Sc0623	CIN2	50-80
Sc0742	CIN2	50-80
Sc0861	CIN2	50-80
Sc0864	CIN2	50-80
Sc0871	CIN2	50-80
Sc0987	CIN2	50-80
Sc1083	CIN2	50-80
Sc1219	CIN2	50-80
Sc0543	CIN3	<50
Sc0552	CIN3	<50
Sc0563	CIN3	<50
Sc0564	CIN3	<50
Sc0569	CIN3	<50
Sc0573	CIN3	<50
Sc0579	CIN3	<50
Sc0580	CIN3	<50
Sc0589	CIN3	<50
Sc0606	CIN3	<50
Sc0626	CIN3	<50
Sc0638	CIN3	<50
Sc0643	CIN3	<50
Sc0648	CIN3	<50
Sc0654	CIN3	<50
Sc0657	CIN3	<50
Sc0662	CIN3	<50
Sc0663	CIN3	<50
Sc0664	CIN3	<50
Sc0670	CIN3	<50
Sc0672	CIN3	<50
Sc0689	CIN3	<50
Sc0699	CIN3	<50
Sc0706	CIN3	<50
Sc0712	CIN3	<50
Sc0719	CIN3	<50
Sc0730	CIN3	<50
Sc0752	CIN3	<50
Sc0754	CIN3	<50
Sc0760	CIN3	<50
Sc0766	CIN3	<50
Sc0774	CIN3	<50
Sc0794	CIN3	<50
Sc0798	CIN3	<50
Sc0801	CIN3	<50
Sc0809	CIN3	<50
Sc0823	CIN3	<50
Sc0825	CIN3	<50
Sc0826	CIN3	<50
Sc0830	CIN3	<50
Sc0831	CIN3	<50
Sc0832	CIN3	<50
Sc0833	CIN3	<50
Sc0838	CIN3	<50
Sc0840	CIN3	<50
Sc0863	CIN3	<50
Sc0876	CIN3	<50
Sc0887	CIN3	<50
Sc0895	CIN3	<50
Sc0949	CIN3	<50
Sc0986	CIN3	<50
Sc0988	CIN3	<50
Sc0994	CIN3	<50
Sc1010	CIN3	<50
Sc1042	CIN3	<50
Sc1053	CIN3	<50
Sc1068	CIN3	<50
Sc1084	CIN3	<50
Sc1092	CIN3	<50
Sc1118	CIN3	<50
Sc1188	CIN3	<50
Sc1222	CIN3	<50
Sc1243	CIN3	<50
Sc1251	CIN3	<50
Sc1256	CIN3	<50
Sc1265	CIN3	<50
Sc1266	CIN3	<50
Sc0560	CIN3	50-80
Sc0572	CIN3	50-80
Sc0598	CIN3	50-80
Sc0614	CIN3	50-80
Sc0683	CIN3	50-80
Sc0685	CIN3	50-80
Sc0728	CIN3	50-80
Sc0771	CIN3	50-80
Sc0862	CIN3	50-80
Sc0867	CIN3	50-80
Sc0906	CIN3	50-80
Sc1104	CIN3	50-80
Sc1106	CIN3	50-80
Sc1117	CIN3	50-80
Sc1205	CIN3	50-80
Sc0566	SCC	<50
Sc0630	SCC	<50
Sc0637	SCC	<50
Sc0640	SCC	<50
Sc0646	SCC	<50
Sc0671	SCC	<50
Sc0688	SCC	<50
Sc0750	SCC	<50
Sc0751	SCC	<50
Sc0759	SCC	<50
Sc0769	SCC	<50
Sc0778	SCC	<50
Sc0792	SCC	<50
Sc0804	SCC	<50
Sc0808	SCC	<50
Sc0813	SCC	<50
Sc0818	SCC	<50
Sc0819	SCC	<50
Sc0851	SCC	<50
Sc0856	SCC	<50
Sc0873	SCC	<50
Sc0977	SCC	<50
Sc1071	SCC	<50
Sc1170	SCC	<50
Sc1179	SCC	<50
Sc1203	SCC	<50
Sc0551	SCC	50-80
Sc0581	SCC	50-80
Sc0604	SCC	50-80
Sc0616	SCC	50-80
Sc0619	SCC	50-80
Sc0629	SCC	50-80
Sc0635	SCC	50-80
Sc0651	SCC	50-80
Sc0652	SCC	50-80
Sc0665	SCC	50-80
Sc0681	SCC	50-80
Sc0684	SCC	50-80
Sc0695	SCC	50-80
Sc0697	SCC	50-80
Sc0745	SCC	50-80
Sc0782	SCC	50-80
Sc0795	SCC	50-80
Sc0797	SCC	50-80
Sc0802	SCC	50-80
Sc0803	SCC	50-80
Sc0815	SCC	50-80
Sc0843	SCC	50-80
Sc0847	SCC	50-80
Sc0850	SCC	50-80
Sc0866	SCC	50-80
Sc0910	SCC	50-80
Sc0956	SCC	50-80
Sc0957	SCC	50-80
Sc0958	SCC	50-80
Sc0984	SCC	50-80
Sc1031	SCC	50-80
Sc1064	SCC	50-80
Sc1077	SCC	50-80
Sc1078	SCC	50-80
Sc1085	SCC	50-80
Sc1129	SCC	50-80
Sc1132	SCC	50-80
Sc1156	SCC	50-80
Sc1157	SCC	50-80
Sc1225	SCC	50-80
Sc1244	SCC	50-80
Sc1263	SCC	50-80
Sc1269	SCC	50-80
