# Supplementary material for: Distinct cervical microbiome and metabolite profiles before and after menopause: implications for cervical cancer progression
Source: Front Cell Infect Microbiol. 2025 Jul 16;15:1589277. doi: 10.3389/fcimb.2025.1589277 (PMC12307382; doi:10.3389/fcimb.2025.1589277)
Supplement: Supplementary file 5 [file Table1.xlsx]

## Sheet: Sheet1
Table S1. Clinical profiles of enrolled patients of population (N = 296)
Mucus ID	Age	Histology	HPV	miRNA	Clinical staging (FIGO2018)
Sc-0982	20s	Normal	Negative
Sc-1094	20s	Normal	Negative	ND
Sc-1136	20s	Normal	Negative
Sc-0896	30s	Normal	Negative	ND
Sc-0898	30s	Normal	Negative
Sc-0900	30s	Normal	Negative
Sc-0903	30s	Normal	Negative	ND
Sc-0904	30s	Normal	Negative
Sc-0905	30s	Normal	Negative	ND
Sc-0911	30s	Normal	Negative
Sc-0913	30s	Normal	Negative
Sc-0917	30s	Normal	Negative	ND
Sc-0927	30s	Normal	Negative
Sc-0929	30s	Normal	Negative
Sc-0930	30s	Normal	Negative	ND
Sc-0931	30s	Normal	Negative
Sc-0938	30s	Normal	Negative
Sc-0942	30s	Normal	Negative
Sc-0943	30s	Normal	Negative
Sc-0946	30s	Normal	Negative
Sc-0947	30s	Normal	Negative	ND
Sc-0951	30s	Normal	Negative	ND
Sc-0952	30s	Normal	Negative	ND
Sc-0971	30s	Normal	Negative	ND
Sc-0972	30s	Normal	Negative	ND
Sc-0981	30s	Normal	Negative	ND
Sc-1001	30s	Normal	Negative	ND
Sc-1002	30s	Normal	Negative
Sc-1013	30s	Normal	Negative	ND
Sc-1086	30s	Normal	Negative	ND
Sc-1090	30s	Normal	Negative
Sc-1107	30s	Normal	Negative	ND
Sc-1128	30s	Normal	Negative	ND
Sc-1173	30s	Normal	Negative	ND
Sc-1195	30s	Normal	Negative	ND
Sc-1214	30s	Normal	Negative	ND
Sc-0902	40s	Normal	Negative	ND
Sc-0925	40s	Normal	Negative
Sc-0935	40s	Normal	Negative
Sc-0967	40s	Normal	Negative	ND
Sc-0993	40s	Normal	Negative	ND
Sc-1005	40s	Normal	Negative
Sc-1022	40s	Normal	Negative	ND
Sc-1035	40s	Normal	Negative
Sc-1100	40s	Normal	Negative	ND
Sc-1186	40s	Normal	Negative	ND
Sc-1199	40s	Normal	Negative	ND
Sc-1212	40s	Normal	Negative
Sc-0558	20s	CIN1	42, 66
Sc-0660	20s	CIN1	11, 53, 59
Sc-0680	20s	CIN1	52
Sc-0708	20s	CIN1	51
Sc-0729	20s	CIN1	34, 52, 70
Sc-0959	20s	CIN1	52
Sc-1241	20s	CIN1	90
Sc-0787	30s	CIN1	31, 34, 40, 59
Sc-0788	30s	CIN1	44
Sc-0932	30s	CIN1	11, 52	ND
Sc-1206	30s	CIN1	33
Sc-0658	40s	CIN1	52
Sc-0669	40s	CIN1	16, 18
Sc-0841	40s	CIN1	52,58
Sc-0855	40s	CIN1	58,66
Sc-1143	40s	CIN1	52
Sc-1193	40s	CIN1	16, 53
Sc-0556	20s	CIN2	16, 66
Sc-0605	20s	CIN2	16
Sc-0615	20s	CIN2	58, 68
Sc-0632	20s	CIN2	66
Sc-0717	20s	CIN2	16, 34
Sc-0790	20s	CIN2	18, 58
Sc-0829	20s	CIN2	55,58
Sc-0884	20s	CIN2	58
Sc-1070	20s	CIN2	58	ND
Sc-1235	20s	CIN2	52
Sc-0542	30s	CIN2	52	ND
Sc-0547	30s	CIN2	16, 44
Sc-0554	30s	CIN2	16, 39, 59
Sc-0576	30s	CIN2	6, 16, 33, 51, 58
Sc-0595	30s	CIN2	31, 58
Sc-0597	30s	CIN2	81	ND
Sc-0610	30s	CIN2	16
Sc-0612	30s	CIN2	58
Sc-0620	30s	CIN2	51, 68
Sc-0621	30s	CIN2	16
Sc-0622	30s	CIN2	31
Sc-0633	30s	CIN2	58
Sc-0634	30s	CIN2	16
Sc-0673	30s	CIN2	52
Sc-0675	30s	CIN2	51
Sc-0679	30s	CIN2	16
Sc-0704	30s	CIN2	16
Sc-0714	30s	CIN2	31
Sc-0720	30s	CIN2	52
Sc-0721	30s	CIN2	31, 40
Sc-0723	30s	CIN2	33, 52	ND
Sc-0746	30s	CIN2	51
Sc-0753	30s	CIN2	31
Sc-0817	30s	CIN2	54,58
Sc-0839	30s	CIN2	56,58
Sc-0844	30s	CIN2	52,59
Sc-0868	30s	CIN2	52	ND
Sc-0878	30s	CIN2	16
Sc-0907	30s	CIN2	51, 58
Sc-0921	30s	CIN2	651
Sc-0922	30s	CIN2	39, 55
Sc-0933	30s	CIN2	58
Sc-1009	30s	CIN2	16	ND
Sc-1120	30s	CIN2	52, 53, 54
Sc-1154	30s	CIN2	82
Sc-1224	30s	CIN2	52	ND
Sc-0568	40s	CIN2	16
Sc-0570	40s	CIN2	58
Sc-0593	40s	CIN2	52	ND
Sc-0600	40s	CIN2	56, 66
Sc-0624	40s	CIN2	35
Sc-0678	40s	CIN2	16
Sc-0682	40s	CIN2	6
Sc-0705	40s	CIN2	39, 45
Sc-0733	40s	CIN2	52
Sc-0738	40s	CIN2	16
Sc-0756	40s	CIN2	16
Sc-0783	40s	CIN2	56
Sc-0807	40s	CIN2	18
Sc-0810	40s	CIN2	52
Sc-0828	40s	CIN2	16, 18
Sc-0836	40s	CIN2	18
Sc-0842	40s	CIN2	58
Sc-0889	40s	CIN2	31
Sc-0893	40s	CIN2	16, 51	ND
Sc-1072	40s	CIN2	52
Sc-1168	40s	CIN2	18, 31, 53, 55, 68
Sc-1202	40s	CIN2	58
Sc-0562	50s	CIN2	52, 53, 55
Sc-0599	50s	CIN2	35
Sc-0617	50s	CIN2	51, 52
Sc-0623	50s	CIN2	51
Sc-0742	50s	CIN2	52
Sc-0861	50s	CIN2	52,68
Sc-0864	50s	CIN2	16
Sc-0987	50s	CIN2	16, 18, 45
Sc-1083	50s	CIN2	56
Sc-1219	50s	CIN2	52, 56
Sc-0871	60s	CIN2	56	ND
Sc-0541	70,80s	CIN2	33
Sc-0662	20s	CIN3	16, 31, 54
Sc-0712	20s	CIN3	16
Sc-0887	20s	CIN3	52
Sc-1084	20s	CIN3	16, 52, 69
Sc-1092	20s	CIN3	16, 52, 58
Sc-1188	20s	CIN3	52
Sc-0543	30s	CIN3	16
Sc-0563	30s	CIN3	18
Sc-0569	30s	CIN3	51
Sc-0580	30s	CIN3	31
Sc-0589	30s	CIN3	16	ND
Sc-0606	30s	CIN3	52
Sc-0626	30s	CIN3	31
Sc-0638	30s	CIN3	16	ND
Sc-0643	30s	CIN3	16
Sc-0657	30s	CIN3	16, 52, 66
Sc-0663	30s	CIN3	31, 44
Sc-0664	30s	CIN3	31, 58
Sc-0672	30s	CIN3	58
Sc-0699	30s	CIN3	31
Sc-0706	30s	CIN3	52, 54, 58
Sc-0719	30s	CIN3	31
Sc-0730	30s	CIN3	58
Sc-0752	30s	CIN3	16, 58
Sc-0754	30s	CIN3	35
Sc-0760	30s	CIN3	52
Sc-0766	30s	CIN3	31, 52, 53, 54
Sc-0794	30s	CIN3	16
Sc-0798	30s	CIN3	52,54
Sc-0823	30s	CIN3	16
Sc-0830	30s	CIN3	51	ND
Sc-0831	30s	CIN3	31
Sc-0832	30s	CIN3	16
Sc-0838	30s	CIN3	52
Sc-0863	30s	CIN3	52	ND
Sc-0876	30s	CIN3	31
Sc-0895	30s	CIN3	16, 18	ND
Sc-0949	30s	CIN3	16, 58
Sc-0994	30s	CIN3	16, 52, 68
Sc-1010	30s	CIN3	16, 44
Sc-1042	30s	CIN3	52
Sc-1053	30s	CIN3	52, 68
Sc-1068	30s	CIN3	16
Sc-1118	30s	CIN3	51
Sc-1243	30s	CIN3	33, 73	ND
Sc-1256	30s	CIN3	31
Sc-1265	30s	CIN3	58
Sc-1266	30s	CIN3	52
Sc-0552	40s	CIN3	58	ND
Sc-0564	40s	CIN3	16
Sc-0573	40s	CIN3	16
Sc-0579	40s	CIN3	52	ND
Sc-0648	40s	CIN3	16
Sc-0654	40s	CIN3	16
Sc-0670	40s	CIN3	18
Sc-0689	40s	CIN3	31
Sc-0774	40s	CIN3	52
Sc-0801	40s	CIN3	16, 18	ND
Sc-0809	40s	CIN3	16, 52
Sc-0825	40s	CIN3	16
Sc-0826	40s	CIN3	6, 52
Sc-0833	40s	CIN3	51
Sc-0840	40s	CIN3	58
Sc-0986	40s	CIN3	16, 68
Sc-0988	40s	CIN3	16, 35, 51, 54, 59, 82
Sc-1222	40s	CIN3	56
Sc-1251	40s	CIN3	16
Sc-0560	50s	CIN3	16
Sc-0685	50s	CIN3	56
Sc-0728	50s	CIN3	16
Sc-0771	50s	CIN3	16, 31
Sc-0867	50s	CIN3	52
Sc-0906	50s	CIN3	16, 70	ND
Sc-1104	50s	CIN3	18, 59
Sc-1205	50s	CIN3	52
Sc-0572	60s	CIN3	52
Sc-0598	60s	CIN3	52
Sc-0862	60s	CIN3	82
Sc-1106	60s	CIN3	16, 53
Sc-1117	60s	CIN3	52
Sc-0614	70,80s	CIN3	58
Sc-0683	70,80s	CIN3	16
Sc-0630	30s	SCC	16		1b1
Sc-0637	30s	SCC	16		3b
Sc-0671	30s	SCC	16		1b1
Sc-0759	30s	SCC	16		1b1
Sc-0769	30s	SCC	16		1b1
Sc-0778	30s	SCC	58		1b1
Sc-0792	30s	SCC	39, 59		1b1
Sc-0804	30s	SCC	16		2a1
Sc-0808	30s	SCC	16		1b1
Sc-0818	30s	SCC	16		1b1
Sc-0819	30s	SCC	18		1b1
Sc-0851	30s	SCC	16, 53, 83		1a1
Sc-0873	30s	SCC	18		1b1
Sc-0977	30s	SCC	73		1b1
Sc-1170	30s	SCC	16		1b1
Sc-0566	40s	SCC	16		3b
Sc-0640	40s	SCC	52		1b1
Sc-0646	40s	SCC	18		1b2
Sc-0688	40s	SCC	16		1b1
Sc-0750	40s	SCC	16		4b
Sc-0751	40s	SCC	18		4b
Sc-0813	40s	SCC	31		4b
Sc-0856	40s	SCC	45		2a
Sc-1071	40s	SCC	16		1b1
Sc-1179	40s	SCC	18		2b
Sc-1203	40s	SCC	16		2b
Sc-0551	50s	SCC	58		3b
Sc-0581	50s	SCC	16		2a1
Sc-0619	50s	SCC	16		3b
Sc-0635	50s	SCC	58		2b
Sc-0652	50s	SCC	18		2b
Sc-0684	50s	SCC	16		2b
Sc-0745	50s	SCC	18		1b1
Sc-0795	50s	SCC	16		1b2
Sc-0803	50s	SCC	16		1b1
Sc-1077	50s	SCC	18		1b2
Sc-1078	50s	SCC	39		2
Sc-1129	50s	SCC	33		4a
Sc-1156	50s	SCC	16		2b
Sc-1244	50s	SCC	52		2b
Sc-1263	50s	SCC	31		3c1
Sc-0604	60s	SCC	52		4b
Sc-0616	60s	SCC	16, 35		4b
Sc-0629	60s	SCC	16		1b1
Sc-0665	60s	SCC	16		1b1
Sc-0695	60s	SCC	16		1b2
Sc-0697	60s	SCC	52		3a
Sc-0797	60s	SCC	16		1b1
Sc-0815	60s	SCC	52		2b
Sc-0843	60s	SCC	18		2b
Sc-0847	60s	SCC	18		2b
Sc-0850	60s	SCC	31		2a1
Sc-0866	60s	SCC	16		1a1
Sc-0910	60s	SCC	16		2b
Sc-0958	60s	SCC	16		2b
Sc-1064	60s	SCC	16		1b1
Sc-1157	60s	SCC	18		2b
Sc-1225	60s	SCC	31		1b1
Sc-0651	70,80s	SCC	16, 39, 68		3a
Sc-0681	70,80s	SCC	52		1b1
Sc-0782	70,80s	SCC	52		1b1
Sc-0802	70,80s	SCC	16		3a
Sc-0956	70,80s	SCC	16		4b
Sc-0957	70,80s	SCC	16		2a1
Sc-0984	70,80s	SCC	52		3b
Sc-1031	70,80s	SCC	52		3b
Sc-1085	70,80s	SCC	52		1b2
Sc-1132	70,80s	SCC	18		2b
Sc-1269	70,80s	SCC	52		4b
Foot note : CIN: cervical intraepithelial neoplasia; SCC: squamous cell carcinoma; ND: Not determined.
