# Supplementary material for: Distinct cervical microbiome and metabolite profiles before and after menopause: implications for cervical cancer progression
Source: Front Cell Infect Microbiol. 2025 Jul 16;15:1589277. doi: 10.3389/fcimb.2025.1589277 (PMC12307382; doi:10.3389/fcimb.2025.1589277)
Supplement: Supplementary file 6 [file Table2.xlsx]

## Sheet: Table S2
Table S2. Statistical Analysis of α-Diversity and β-Diversity Metrics.
	Chao1	Shannon	Simpson	β-diversity
Pair	p-value	p-value	p-value	p-value
Normal vs CIN1	0.13341	0.13065	0.20391	0.526
Normal vs CIN2 (< 50)	0.47703	0.72817	0.71977	0.117
Normal vs CIN2 (50-88)	0.035024	1.2049e-05	3.649e-05	0.001
Normal vs CIN3 (< 50)	0.60865	0.047453	0.045582	0.009
Normal vs CIN3 (50-88)	0.0071618	6.8998e-07	4.2777e-07	0.001
Normal vs SCC (< 50)	0.0030741	7.1532e-08	2.4706e-07	0.001
Normal vs SCC (50-88)	7.0941e-05	4.8613e-14	1.1781e-13	0.001
CIN1 vs CIN2 (< 50)	0.034025	0.23757	0.29407	0.65
CIN2 (< 50) vs CIN2 (50-88)	0.061362	0.0012503	0.0010342	0.001
CIN2 (< 50) vs CIN3 (< 50)	0.18649	0.12188	0.10206	0.111
CIN2 (50-88) vs CIN3 (50-88)	0.39214	0.42712	0.48562	0.738
CIN3 (< 50) vs CIN3 (50-88)	0.032439	0.0019714	0.0016752	0.008
CIN3 (< 50) vs SCC (< 50)	0.04085	0.0024767	0.0038622	0.025
CIN3 (50-88) vs SCC (50-88)	0.92208	0.30654	0.38819	0.005
SCC (< 50) vs SCC (50-88)	0.28294	0.010259	0.006481	0.001
