# Supplementary material for: Distinct cervical microbiome and metabolite profiles before and after menopause: implications for cervical cancer progression
Source: Front Cell Infect Microbiol. 2025 Jul 16;15:1589277. doi: 10.3389/fcimb.2025.1589277 (PMC12307382; doi:10.3389/fcimb.2025.1589277)
Supplement: Supplementary file 7 [file Table3.xlsx]

## Sheet: Table S3
Table S3. Comparison of metabolite levels and microbial community composition across disease groups
A comparison of the microbial communities at the genus level revealed significant differentiations between the groups.( MaAsLin2: p-value < 0.05 )
Microbiota	Normal vs.CIN2 (<50)				Microbiota	Normal vs.CIN3 (<50)				Microbiota	Normal vs. SCC (<50)				Microbiota	Normal vs. CIN2 (50-88)				Microbiota	Normal vs. CIN3 (50-88)				Microbiota	Normal vs. SCC (50-88)				Microbiota	CIN2 (50-88) vs. CIN2 (<50)				Microbiota	CIN3 (50-88) vs. CIN3 (<50)				Microbiota	SCC (50-88) vs. SCC (<50)
	p.value	FDR				p.value	FDR				p.value	FDR				p.value	FDR				p.value	FDR				p.value	FDR				p.value	FDR				p.value	FDR				p.value	FDR
Not_Assigned	1.17e-07	2.11e-06	↓		Atopobium	0.0012	0.00629	↑		Dialister	3.1e-05	0.000306	↑		Lactobacillus	1.53e-06	2.14e-05	↓		Lactobacillus	9.67e-06	0.000122	↓		Anaerococcus	8.75e-18	1.1e-15	↑		Lactobacillus	2.62e-06	0.00011	↑		Corynebacterium	3.48e-06	0.000406	↓		Porphyromonas	6.09e-08	3.34e-07	↓
Dialister	0.00924	0.0333	↑		Dialister	0.00247	0.0121	↑		Atopobium	0.000186	0.00156	↑		Peptoniphilus	1.4e-05	0.00016	↑		Corynebacterium	3.4e-05	0.000306	↑		Actinomyces	6.74e-17	3.07e-15	↑		Peptoniphilus	0.000524	0.00661	↓		Lactobacillus	0.000202	0.00247	↑		Actinomyces	1.16e-07	5.6e-07	↓
Atopobium	0.0134	0.0423	↑		Gardnerella	0.0025	0.0121	↑		Prevotella	0.000245	0.00193	↑		Dialister	0.000268	0.00199	↑		Peptoniphilus	0.000527	0.00369	↑		Lactobacillus	7.31e-17	3.07e-15	↓		Corynebacterium	0.00426	0.0298	↓		Escherichia	0.00603	0.0447	↓		Anaerococcus	1.95e-07	9.08e-07	↓
Adlercreutzia	0.0254	0.0616	↑		Adlercreutzia	0.00296	0.0131	↑		Lactobacillus	0.000786	0.00471	↓		Prevotella	0.000676	0.00426	↑		Anaerococcus	0.00104	0.00568	↑		Peptoniphilus	1.36e-15	4.27e-14	↑		Prevotella	0.0194	0.101	↓		Peptoniphilus	0.00699	0.049	↓		Peptoniphilus	1.34e-06	5.98e-06	↓
Prevotella	0.0489	0.106	↑		Not_Assigned	0.00321	0.0135	↓		Parvimonas	0.00264	0.0123	↑		Corynebacterium	0.00414	0.0168	↑		Prevotella	0.00517	0.0204	↑		Porphyromonas	5.84e-13	1.47e-11	↑		Dialister	0.0268	0.129	↓		Not_Assigned	0.014	0.0748	↓		Finegoldia	7.52e-06	3.16e-05	↓
Clostridium	0.0495	0.106	↑		Prevotella	0.00713	0.0264	↑		Gardnerella	0.00674	0.0257	↑		Atopobium	0.00989	0.0345	↑		Actinomyces	0.0125	0.0404	↑		Dialister	5.04e-08	1.06e-06	↑		Anaerococcus	0.0287	0.129	↓		Anaerococcus	0.0229	0.0993	↓		Lactobacillus	3.88e-05	0.000139	↑
					Sneathia	0.0101	0.0345	↑		Anaerococcus	0.014	0.043	↑		Anaerococcus	0.0104	0.0345	↑		Dialister	0.0199	0.0558	↑		Finegoldia	1.38e-06	2.14e-05	↑							Ureaplasma	0.0489	0.169	↑		Atopobium	5.5e-05	0.000182	↑
					Clostridium	0.0195	0.0558	↑		Sneathia	0.0175	0.0526	↑		Adlercreutzia	0.0199	0.0558	↑		Sneathia	0.0208	0.0559	↑		Prevotella	3.24e-05	0.000306	↑												Gardnerella	0.000232	0.000697	↑
					Parvimonas	0.0442	0.0991	↑		Adlercreutzia	0.0208	0.0559	↑		Clostridium	0.028	0.0666	↑		Adlercreutzia	0.0448	0.0991	↑		Parvimonas	0.000579	0.00384	↑												Ureaplasma	0.00464	0.0101	↑
										Peptoniphilus	0.0247	0.0616	↑		Sneathia	0.0395	0.0904	↑							Corynebacterium	0.000927	0.00531	↑												Corynebacterium	0.00651	0.0137	↓
										Clostridium	0.0253	0.0616	↑												Not_Assigned	0.00301	0.0131	↑												Not_Assigned	0.0202	0.0379	↓
										Actinomyces	0.0348	0.0812	↑												Ureaplasma	0.0254	0.0616	↓												Adlercreutzia	0.0476	0.0799	↑
The results indicated statistically significant alterations in metabolite levels between the comparison groups ( limma : p < 0.05）.
Metabolites	Normal vs.CIN2 (<50)				Metabolites	Normal vs.CIN3 (<50)				Metabolites	Normal vs. SCC (<50)				Metabolites	Normal vs. CIN2 (50-88)				Metabolites	Normal vs. CIN3 (50-88)				Metabolites	Normal vs. SCC (50-88)				Metabolites	CIN2 (50-88) vs. CIN2 (<50)				Metabolites	CIN3 (50-88) vs. CIN3 (<50)				Metabolites	SCC (50-88) vs. SCC (<50)
	p.value	FDR				p.value	FDR				p.value	FDR				p.value	FDR				p.value	FDR				p.value	FDR				p.value	FDR				p.value	FDR				p.value	FDR
Threonine	2.04e-10	1.59e-08	↓		Serine	3.16e-06	0.000246	↓		AMP	4.89e-06	0.000167	↑		Serine	0.0016	0.0887	↓		CMP	0.00263	0.117	↑		Niacinamide	2.71e-08	2.11e-06	↑		Lactic acid	0.00319	0.185	↑		Niacinamide	0.000891	0.0618	↓		Inosine	0.0022	0.0821	↑
Serine	7.05e-09	2.75e-07	↓		Aspartic acid	1.83e-05	0.000715	↓		Xanthine	5.33e-06	0.000167	↑		Threonine	0.00278	0.0887	↓		Symmetric dimethylarginine	0.00411	0.117	↑		Serine	3.19e-06	0.000103	↓		Fumaric acid	0.0111	0.185	↑		Symmetric dimethylarginine	0.00158	0.0618	↓		Methionine	0.00303	0.0821	↑
Lysine	5.03e-08	1.31e-06	↓		Malic acid	6e-05	0.00156	↑		Malic acid	6.44e-06	0.000167	↑		Lysine	0.00341	0.0887	↓		Malic acid	0.00475	0.117	↑		Threonine	3.95e-06	0.000103	↓		Citrulline	0.0122	0.185	↑		Asymmetric dimethylarginine	0.00429	0.111	↓		Hypoxanthine	0.00316	0.0821	↑
Alanine	1.89e-07	3.68e-06	↓		Lysine	0.000199	0.00387	↓		Citric acid	1.07e-05	0.000209	↑		Histidine	0.00473	0.0922	↓		Kynurenine	0.00897	0.117	↑		Kynurenine	5.67e-06	0.00011	↑		Thymidine	0.0139	0.185	↓		Argininosuccinic acid	0.00568	0.111	↓		Xanthine	0.00676	0.132	↑
Aspartic acid	7.71e-07	1.2e-05	↓		Glycine	0.000428	0.00668	↓		Niacinamide	2.71e-05	0.000391	↑		4-Hydroxyproline	0.00627	0.0928	↓		Lysine	0.00975	0.117	↓		Norepinephrine	3.61e-05	0.000563	↓		Histidine	0.0173	0.185	↑		Lactic acid	0.0186	0.29	↑		Fumaric acid	0.0101	0.148	↑
Fumaric acid	2.36e-06	3.07e-05	↑		Threonine	0.000661	0.00859	↓		Uric acid	3.01e-05	0.000391	↑		Arginine	0.00714	0.0928	↓		Serine	0.0114	0.117	↓		AMP	4.53e-05	0.000589	↑		Phenylalanine	0.0191	0.185	↑		Pantothenic acid	0.0422	0.519	↓		Nicotinic acid	0.0114	0.148	↑
Malic acid	5.03e-06	5.61e-05	↑		Methionine sulfoxide	0.00159	0.0178	↓		2-Hydroxybutyric acid	7.75e-05	0.000864	↑		Creatinine	0.0103	0.115	↓		Xanthine	0.0114	0.117	↑		Aspartic acid	8.69e-05	0.000968	↓		3-Hydroxybutyric acid	0.0211	0.185	↑							Thymine	0.0138	0.154	↑
Glycine	1.04e-05	0.000102	↓		Lactic acid	0.00182	0.0178	↑		Fumaric acid	0.000181	0.00177	↑		Aspartic acid	0.0159	0.138	↓		Asymmetric dimethylarginine	0.0124	0.117	↑		Malic acid	0.0001	0.000976	↑		Allantoin	0.0231	0.185	↑							Lactic acid	0.0199	0.154	↑
Lactic acid	1.2e-05	0.000104	↑		3-Hydroxybutyric acid	0.00279	0.0242	↓		Acetylcarnitine	0.000963	0.00835	↑		Alanine	0.016	0.138	↓		Threonine	0.0134	0.117	↓		Alanine	0.000131	0.00113	↓		Leucine	0.0251	0.185	↑							Uridine	0.0208	0.154	↑
Thymidine	1.6e-05	0.000125	↓		Fumaric acid	0.0041	0.032	↑		Lactic acid	0.00141	0.011	↑		Carnosine	0.0276	0.21	↓		Niacinamide	0.0183	0.143	↑		Citric acid	0.000151	0.00117	↑		Tyrosine	0.0254	0.185	↑							Glutathione	0.0217	0.154	↑
Glutamine	4.22e-05	0.000299	↓		Xanthine	0.00632	0.0448	↑		Carnitine	0.00214	0.0151	↑		Tyrosine	0.0296	0.21	↓		2-Hydroxybutyric acid	0.0271	0.177	↑		Cysteine	0.000185	0.00132	↓		Ophthalmic acid	0.0272	0.185	↓							Guanine	0.0218	0.154	↑
Citrulline	7.54e-05	0.00049	↑		Thymidine	0.00771	0.0501	↓		Citrulline	0.00258	0.016	↑		Xanthine	0.0331	0.21	↑		2-Aminobutyric acid	0.0286	0.177	↑		2-Hydroxybutyric acid	0.000224	0.00146	↑		CMP	0.031	0.185	↓							Tryptophan	0.0246	0.16	↑
Histidine	0.00153	0.00917	↓		Carnosine	0.0134	0.0804	↓		Kynurenine	0.00267	0.016	↑		Uridine	0.039	0.21	↓		Aspartic acid	0.0316	0.177	↓		Acetylcarnitine	0.000267	0.0016	↑		Uric acid	0.0339	0.185	↑							Leucine	0.0305	0.165	↑
Succinic acid	0.00205	0.0112	↑		Succinic acid	0.0199	0.104	↑		Allantoin	0.00378	0.0205	↑		3-Hydroxybutyric acid	0.0424	0.21	↓		Cadaverine	0.0317	0.177	↑		Glutamic acid	0.000318	0.00177	↓		Isoleucine	0.034	0.185	↑							Norepinephrine	0.0312	0.165	↑
Carnosine	0.00215	0.0112	↓		Glutamic acid	0.021	0.104	↓		GMP	0.00394	0.0205	↑		Norepinephrine	0.045	0.21	↓		Argininosuccinic acid	0.0374	0.194	↑		Argininosuccinic acid	0.00038	0.00197	↑		Hypoxanthine	0.0356	0.185	↑							Asparagine	0.0317	0.165	↑
Dimethylglycine	0.00366	0.0178	↓		Cadaverine	0.0213	0.104	↑		CMP	0.00511	0.0249	↑		Malic acid	0.0457	0.21	↑		N-Acetylneuraminic acid	0.0414	0.202	↑		Uric acid	0.000461	0.00225	↑		Arginine	0.049	0.227	↑							Tyrosine	0.0392	0.18	↑
4-Hydroxyproline	0.00423	0.0194	↑		S-Adenosylhomocysteine	0.0235	0.108	↑		GSSG	0.0055	0.0252	↑		Glycine	0.0466	0.21	↓		S-Adenosylhomocysteine	0.0466	0.203	↑		Carnitine	0.000613	0.00269	↑		Valine	0.0496	0.227	↑							Proline	0.0392	0.18	↑
Adenosine	0.00668	0.029	↓		Alanine	0.0284	0.123	↓		S-Adenosylhomocysteine	0.00744	0.0322	↑		Guanosine	0.0484	0.21	↓							GSSG	0.000622	0.00269	↑												Isoleucine	0.042	0.182	↑
Cysteine	0.0074	0.0304	↓		Arginine	0.0329	0.135	↓		Orotic acid	0.0132	0.0542	↑												Xanthine	0.00123	0.00505	↑												Creatine	0.0491	0.194	↑
Xanthine	0.00912	0.0356	↓		Citric acid	0.0445	0.174	↑		Thymidine	0.0152	0.0594	↓												GMP	0.00152	0.00592	↑
N-Acetylneuraminic acid	0.0123	0.0449	↓		Cystine	0.0468	0.174	↓		Uracil	0.019	0.0708	↑												Ophthalmic acid	0.00192	0.00713	↑
3-Hydroxybutyric acid	0.0127	0.0449	↑							Asymmetric dimethylarginine	0.0264	0.0905	↑												Glycine	0.00288	0.0102	↓
GMP	0.0144	0.049	↑							2-Aminobutyric acid	0.0267	0.0905	↑												Lysine	0.00349	0.0118	↓
Creatinine	0.0291	0.0946	↓							Cadaverine	0.0279	0.0906	↑												Methionine	0.00369	0.012	↓
Methionine sulfoxide	0.0436	0.136	↓							Nicotinic acid	0.0395	0.123	↑												Cystine	0.0058	0.0181	↓
Glutathione	0.0454	0.136	↓																						Glutathione	0.00639	0.0192	↓
																									Asparagine	0.00666	0.0193	↓
																									Guanosine	0.00706	0.0193	↓
																									CMP	0.00716	0.0193	↑
																									S-Adenosylhomocysteine	0.00833	0.0217	↑
																									Methionine sulfoxide	0.0106	0.0268	↓
																									Arginine	0.0117	0.0272	↓
																									Creatinine	0.0118	0.0272	↓
																									Guanine	0.0119	0.0272	↓
																									Citrulline	0.0129	0.0278	↑
																									Orotic acid	0.0131	0.0278	↑
																									Pyruvic acid	0.0132	0.0278	↓
																									Uridine	0.0243	0.0498	↓
																									Inosine	0.0258	0.0515	↓
																									2-Aminobutyric acid	0.027	0.0521	↑
																									3-Hydroxybutyric acid	0.0274	0.0521	↓
																									Hypoxanthine	0.0328	0.061	↓
																									NAD	0.0337	0.0611	↑
